# Supplementary material for: Deciphering the regulatory role of PheSnRK genes in Moso bamboo: insights into hormonal, energy, and stress responses
Source: BMC Genomics. 2024 Mar 6;25:252. doi: 10.1186/s12864-024-10176-7 (PMC10916206; doi:10.1186/s12864-024-10176-7)
Supplement: Supplementary file 1 — Supplementary Material 1 The primers of PheSnRK2.9 [file 12864_2024_10176_MOESM1_ESM.xlsx]

## Sheet: Sheet1
Table S1 The primers of PheSnRK2.9.
Primer type	Forward primer	Reverse primer
Gene cloning	ATGGAGAAGTACGAGGCGGTG	TCATATGCGTAGTGAGCTCATGC
qRT-PCR	CAAGGGAGCTCACAGAGACG	CGTCATCACTCCACCCGTAG
Promoter clone	AAATCTGATCTGCCTTTTGGCTCC	GATGGTGAGGAGGCTGTCAG
