# Supplementary material for: Deciphering the regulatory role of PheSnRK genes in Moso bamboo: insights into hormonal, energy, and stress responses
Source: BMC Genomics. 2024 Mar 6;25:252. doi: 10.1186/s12864-024-10176-7 (PMC10916206; doi:10.1186/s12864-024-10176-7)
Supplement: Supplementary file 2 — Supplementary Material 2 The characteristics of the PheSnRK gene family in Phyllostachys edulis [file 12864_2024_10176_MOESM2_ESM.xlsx]

## Sheet: Sheet1
Table S2 The characteristics of the PheSnRK gene family in Phyllostachys edulis.
Gene Name	Gene ID	Position	CDS(bp)	Amino Acids(aa)	Exons	pI	MW(kDa)	Localization
PheSnRK1.1	PH02Gene00073	Chr_15:51932019:51935514:-	1554	517	10	8.67	59.5176	C,N
PheSnRK1.2	PH02Gene15355	Chr_16:38138455:38148345:-	1842	613	13	8.77	70.1865	C,N
PheSnRK1.3	PH02Gene18794	Chr_14:54494641:54499245:+	1515	504	10	8.69	57.6946	C,N
PheSnRK1.4	PH02Gene21436	Chr_9:57453448:57457619:-	1509	502	10	8.67	57.4084	C,N
PheSnRK1.5	PH02Gene23556	Chr_21:83260555:83266697:-	1356	451	8	8.86	51.6657	C,N
PheSnRK1.6	PH02Gene24188	Chr_7:43021278:43025130:-	1512	503	10	8.67	57.4806	C,N
PheSnRK2.1	PH02Gene02880	Chr_5:53984652:53987822:-	1002	333	9	5.25	37.703	C,N
PheSnRK2.2	PH02Gene05238	Chr_23:37789598:37794115:-	1071	356	9	5.72	40.9015	C,N
PheSnRK2.3	PH02Gene10453	Chr_15:14107001:14109771:+	1089	362	8	4.77	40.8213	C,N
PheSnRK2.4	PH02Gene15827	Chr_12:43617529:43621495:-	1089	362	9	4.78	40.8364	C,N
PheSnRK2.5	PH02Gene17789	Chr_21:13158735:13164710:-	1101	366	9	4.85	41.4522	C,N
PheSnRK2.6	PH02Gene18207	Chr_4:6996302:7011234:+	1020	339	9	5.56	38.2858	C,N
PheSnRK2.7	PH02Gene20163	Chr_16:15150897:15166753:-	852	283	10	8.85	32.8219	C,N
PheSnRK2.8	PH02Gene21001	Chr_15:91100877:91117893:+	1359	452	9	5.05	51.1058	C,N
PheSnRK2.9	PH02Gene22312	Chr_14:73595786:73600835:+	1086	361	9	5.95	42.0717	C,N
PheSnRK2.10	PH02Gene24143	Chr_9:42830319:42835368:-	1086	361	9	5.76	41.7632	C,N
PheSnRK2.11	PH02Gene26292	Chr_21:39738928:39740870:+	1089	362	8	4.84	40.8013	C,N
PheSnRK2.12	PH02Gene30664	Chr_20:53439057:53449795:+	1692	563	14	6.37	63.0386	C,N
PheSnRK2.13	PH02Gene31022	Chr_17:45238842:45242975:-	1089	362	9	5.6	41.6082	C,N
PheSnRK2.14	PH02Gene32325	Chr_13:135575282:135578048:-	1002	333	9	5.67	37.7541	C,N
PheSnRK2.15	PH02Gene34223	Chr_23:540000:541506:-	1170	389	4	6.29	44.2219	C,N
PheSnRK2.16	PH02Gene35857	Chr_21:60011791:60015989:+	1029	342	9	5.3	38.9436	C,N
PheSnRK2.17	PH02Gene36063	Chr_24:71611017:71612554:+	1152	383	4	6.29	43.5012	C,N
PheSnRK2.18	PH02Gene40734	Chr_10:5066461:5071436:-	1020	339	9	5.47	38.3239	C,N
PheSnRK2.19	PH02Gene41993	Chr_7:27634007:27643003:-	1086	361	9	5.76	41.7302	C,N
PheSnRK3.1	PH02Gene00793	Chr_16:32204436:32208286:+	1599	532	2	6.91	59.0979	ER,M
PheSnRK3.2	PH02Gene00870	Chr_21:110440242:110443413:+	1068	355	12	5.56	40.0907	C,N
PheSnRK3.3	PH02Gene01139	Chr_11:39241734:39243029:-	1296	431	1	8.93	46.9673	C,N,M
PheSnRK3.4	PH02Gene03411	Chr_12:1225591:1226928:-	1338	445	1	9.33	50.5942	ER,M
PheSnRK3.5	PH02Gene03672	Chr_14:67235989:67237509:+	1521	506	1	8.84	57.2317	ER,M
PheSnRK3.6	PH02Gene04317	Chr_18:3804928:3808684:-	1431	476	12	5.95	52.721	C,N
PheSnRK3.7	PH02Gene05517	Chr_9:50020481:50024660:-	2283	760	3	9.27	83.1996	ER,M
PheSnRK3.8	PH02Gene06793	Chr_18:44818058:44819410:+	1353	450	1	9.02	49.391	ER,M
PheSnRK3.9	PH02Gene07813	Chr_15:47437859:47442065:+	1254	417	2	7.02	47.2493	C,N
PheSnRK3.10	PH02Gene07974	Chr_7:40454108:40455619:+	1512	503	14	6.76	56.5746	ER,M
PheSnRK3.11	PH02Gene08243	Chr_18:10545875:10547415:-	1374	457	2	8.59	51.8109	ER,M
PheSnRK3.12	PH02Gene08272	Chr_4:55657143:55660978:+	1326	441	7	9.16	49.531	C,N
PheSnRK3.13	PH02Gene08507	Chr_9:54645620:54649827:+	1449	482	14	6.76	54.8868	ER,M
PheSnRK3.14	PH02Gene09240	Chr_12:45032116:45033655:-	1152	383	1	6.34	41.5388	ER,M
PheSnRK3.15	PH02Gene09549	Chr_7:9694930:9702157:+	1584	527	14	8.56	59.4103	ER,M
PheSnRK3.16	PH02Gene09635	Chr_10:27168088:27171469:-	1338	445	1	9.1	50.1677	C,N
PheSnRK3.17	PH02Gene12429	Chr_21:69908408:69909730:-	1323	440	14	9.25	50.3465	ER,M
PheSnRK3.18	PH02Gene13937	Chr_8:59795595:59803271:-	1404	467	1	8.69	51.9098	C,N,M
PheSnRK3.19	PH02Gene17290	Chr_16:22241246:22242781:-	1536	511	1	8.72	57.8293	ER,M
PheSnRK3.20	PH02Gene17521	Chr_2:29251909:29253225:-	1317	438	1	9.38	49.6613	ER,M
PheSnRK3.21	PH02Gene17595	Chr_14:59274011:59275549:+	1539	512	1	8.09	56.9546	ER,M
PheSnRK3.22	PH02Gene17971	Chr_4:2148335:2149687:+	1353	450	1	9.17	51.0472	ER,M
PheSnRK3.23	PH02Gene20530	Chr_13:64206789:64208117:-	1329	442	1	8.14	48.5166	ER,M
PheSnRK3.24	PH02Gene23173	Chr_14:30081774:30090741:+	1347	448	14	6.26	50.8912	C,N,M
PheSnRK3.25	PH02Gene23237	Chr_21:37005801:37007099:+	1299	432	1	9.13	47.0115	C,N,M
PheSnRK3.26	PH02Gene25403	Chr_16:107848522:107849916:+	1395	464	1	9.28	52.5766	ER,M
PheSnRK3.27	PH02Gene25405	Chr_16:107921328:107922806:-	1479	492	1	6.26	54.2665	ER,M
PheSnRK3.28	PH02Gene25709	Chr_21:79325432:79331656:-	1347	448	14	8.27	50.8804	C,N
PheSnRK3.29	PH02Gene26503	Chr_15:44289672:44291015:-	1344	447	1	8.89	50.7385	ER,M
PheSnRK3.30	PH02Gene26834	Chr_20:43195645:43198314:+	1416	471	13	6.15	53.1092	C,N,M
PheSnRK3.31	PH02Gene28111	Chr_13:2350319:2353763:-	1434	477	13	8.31	54.6601	C,N
PheSnRK3.32	PH02Gene28664	Chr_19:28092096:28095911:+	1347	448	14	8.57	50.5581	C,N
PheSnRK3.33	PH02Gene32433	Chr_14:93289233:93290627:+	1395	464	1	9.19	52.4753	ER,M
PheSnRK3.34	PH02Gene32435	Chr_14:93297037:93299098:-	1590	529	2	6.43	58.5245	ER,M
PheSnRK3.35	PH02Gene32508	Chr_4:5745446:5756192:-	1581	526	13	8.92	58.7801	C,N
PheSnRK3.36	PH02Gene34581	Chr_15:6101337:6105232:+	1344	447	14	7.63	50.4469	C,N
PheSnRK3.37	PH02Gene34663	Chr_17:93597190:93598428:+	1239	412	1	8.93	47.2752	ER,M
PheSnRK3.38	PH02Gene35076	Chr_14:1637479:1641510:+	1380	459	13	6.13	51.73	C,N
PheSnRK3.39	PH02Gene35769	Chr_10:3788582:3793033:-	1344	447	13	7.17	50.544	C,N
PheSnRK3.40	PH02Gene35829	Chr_8:67697902:67714031:-	2337	463	21	5.82	51.6428	C,N
PheSnRK3.41	PH02Gene35868	Chr_13:1371493:1372836:-	1344	447	1	9.21	50.7403	C,N
PheSnRK3.42	PH02Gene39323	Chr_6:51873015:51877270:+	1689	562	2	8.68	62.0148	C,N,M
PheSnRK3.43	PH02Gene40910	Chr_2:30818365:30829772:+	1614	537	17	7.93	61.0319	C,N
PheSnRK3.44	PH02Gene42846	Chr_3:23896069:23897421:+	1353	450	1	8.57	49.4858	ER,M
PheSnRK3.45	PH02Gene42847	Chr_3:23844555:23845883:-	1329	442	1	8.92	47.8659	ER,M
PheSnRK3.46	PH02Gene44789	Chr_16:92182170:92187023:-	1380	459	13	6.23	51.8324	C,N
PheSnRK3.47	PH02Gene44981	Chr_22:20075668:20076993:-	1326	441	1	9.05	48.1195	ER,M
PheSnRK3.48	PH02Gene45621	Chr_9:26842147:26843520:+	1374	457	1	9.02	51.5553	ER,M
PheSnRK3.49	PH02Gene46597	Chr_15:11740553:11741845:+	1293	430	1	9.01	47.0995	ER,M
PheSnRK3.50	PH02Gene49204	Chr_16:73097888:73109121:-	1359	452	14	6.12	51.0491	C,N,M
Note: C, Cytoplasmic; N, nuclear; M, mitochondrial; ER, endoplasmic reticulum.
