# Supplementary material for: Deciphering the regulatory role of PheSnRK genes in Moso bamboo: insights into hormonal, energy, and stress responses
Source: BMC Genomics. 2024 Mar 6;25:252. doi: 10.1186/s12864-024-10176-7 (PMC10916206; doi:10.1186/s12864-024-10176-7)
Supplement: Supplementary file 3 — Supplementary Material 3 Cis-elements analysis PheSnRK genes of Phyllostachys edulis [file 12864_2024_10176_MOESM3_ESM.xlsx]

## Sheet: Sheet1
Table S3 Cis-elements analysis PheSnRK genes of Phyllostachys edulis
Gene name	Gene ID	auxin responsive	abscisic acid responsive	light responsive	MeJA responsive	gibberellin responsive	MYB binding site	low temperature	salicylic acid responsive
PheSnRK1.1	PH02Gene00073	1	3	6	2	1	1	1
PheSnRK1.2	PH02Gene15355	3	13	18	10	1
PheSnRK1.3	PH02Gene18794	1	3	5		2		1
PheSnRK1.4	PH02Gene21436	1	4	10	6	1		1
PheSnRK1.5	PH02Gene23556	2	2	4		2		1	1
PheSnRK1.6	PH02Gene24188	1	4	8	8			1
PheSnRK2.1	PH02Gene02880		12	17	4	1		2
PheSnRK2.2	PH02Gene05238		1	4	4	1	4	3
PheSnRK2.3	PH02Gene10453	1	2	4	6	2	1	1
PheSnRK2.4	PH02Gene15827			3	8			1
PheSnRK2.5	PH02Gene17789		3	8	4		1		1
PheSnRK2.6	PH02Gene18207			3	6	3			1
PheSnRK2.7	PH02Gene20163	1	3	2	2		2	4
PheSnRK2.8	PH02Gene21001				6	1		1	1
PheSnRK2.9	PH02Gene22312	1	7	8	4	1		1
PheSnRK2.10	PH02Gene24143	1	2	6	4			1
PheSnRK2.11	PH02Gene26292	3	3	7	6			4	3
PheSnRK2.12	PH02Gene30664	3	6				1	3	1
PheSnRK2.13	PH02Gene31022		9	11	8	3	2		1
PheSnRK2.14	PH02Gene32325	1	11	12	4			1
PheSnRK2.15	PH02Gene34223	2	2	6	10				1
PheSnRK2.16	PH02Gene35857	1	4	7	6	1			2
PheSnRK2.17	PH02Gene36063					2		1	1
PheSnRK2.18	PH02Gene40734		1	3	6	1		2
PheSnRK2.19	PH02Gene41993	2	7	10	2				1
PheSnRK3.1	PH02Gene00793		6	8	6
PheSnRK3.2	PH02Gene00870	1	5	12	6	2	1		1
PheSnRK3.3	PH02Gene01139	2	2	6	4	1		6
PheSnRK3.4	PH02Gene03411		4	10	6			1
PheSnRK3.5	PH02Gene03672			5	2	1	1		2
PheSnRK3.6	PH02Gene04317	2	3	9	6		1		1
PheSnRK3.7	PH02Gene05517	2	2	5		1			1
PheSnRK3.8	PH02Gene06793	1	6	8	6	3	1	2	1
PheSnRK3.9	PH02Gene07813		2	2	4	3	1		3
PheSnRK3.10	PH02Gene07974		4	6	10	3		1	1
PheSnRK3.11	PH02Gene08243	1	1	1		1	1		1
PheSnRK3.12	PH02Gene08272		2	10	10	3		1	2
PheSnRK3.13	PH02Gene08507		2	2	3			2
PheSnRK3.14	PH02Gene09240		1	4	3
PheSnRK3.15	PH02Gene09549		2	5		2
PheSnRK3.16	PH02Gene09635	1		7	6		1		1
PheSnRK3.17	PH02Gene12429	1	5	9	8	2			1
PheSnRK3.18	PH02Gene13937	2	5	5	4	1		1
PheSnRK3.19	PH02Gene17290	1	2	7	6		2
PheSnRK3.20	PH02Gene17521		1	2		1
PheSnRK3.21	PH02Gene17595		2	5	4	2			1
PheSnRK3.22	PH02Gene17971	1	2	2	4	1
PheSnRK3.23	PH02Gene20530	2	14	17	6
PheSnRK3.24	PH02Gene23173		1	2	2	1		1	1
PheSnRK3.25	PH02Gene23237		2	3	6	1
PheSnRK3.26	PH02Gene25403	1	6	12	4		3	1
PheSnRK3.27	PH02Gene25405		7	13	14		1		1
PheSnRK3.28	PH02Gene25709		3	1	4	4
PheSnRK3.29	PH02Gene26503		5	7	2	1	2	1	1
PheSnRK3.30	PH02Gene26834	1	5	6	6	1	1
PheSnRK3.31	PH02Gene28111	3		2	2	5			3
PheSnRK3.32	PH02Gene28664			12	4	1	1	2	1
PheSnRK3.33	PH02Gene32433	1	6	11	2	1	2	1
PheSnRK3.34	PH02Gene32435	2	4	3	6	1	1	1
PheSnRK3.35	PH02Gene32508		2	3	2			1
PheSnRK3.36	PH02Gene34581	1	8	13	8	2
PheSnRK3.37	PH02Gene34663		11	10	2		1
PheSnRK3.38	PH02Gene35076		2	4	8	1	4	1
PheSnRK3.39	PH02Gene35769		5	12	6	2
PheSnRK3.40	PH02Gene35829	1	9	13	10	1
PheSnRK3.41	PH02Gene35868		3	6	8	1		1
PheSnRK3.42	PH02Gene39323	1	2	3	2	1		3	1
PheSnRK3.43	PH02Gene40910	1	6	12	4	1			1
PheSnRK3.44	PH02Gene42846	2	10	17	4	1
PheSnRK3.45	PH02Gene42847	1	4	5	8
PheSnRK3.46	PH02Gene44789	4	3	4	2	2		2	1
PheSnRK3.47	PH02Gene44981		2	7	10	1		3	1
PheSnRK3.48	PH02Gene45621	1	1	3	2
PheSnRK3.49	PH02Gene46597		3	6	2		2
PheSnRK3.50	PH02Gene49204	1	7	6	6	1	1		1
